# Supplementary material for: Morphology and Anatomy of Branch–Branch Junctions in Opuntia ficus-indica and Cylindropuntia bigelovii: A Comparative Study Supported by Mechanical Tissue Quantification
Source: Plants (Basel). 2021 Oct 27;10(11):2313. doi: 10.3390/plants10112313 (PMC8618873; doi:10.3390/plants10112313)
Supplement: Supplementary file 1 [file plants-10-02313-s001.zip]

Archive with 11 entries (11 files):
- Supplement 10_Group-wise statistics of vascular bundles.xlsx
- Supplement 11_Raw data and statistics of micro-tensile testing.xlsx
- Supplement 1_DNA Sequencing- Primer & Results.pdf
- Supplement 2_Detailed anatomical methods.pdf
- Supplement 3_Animated overview MRI video of O. ficus-indica.mp4
- Supplement 4_Animated surface coil MRI video of O. ficus-indica.mp4
- Supplement 5_Animated overview MRI video of C. bigelovii.mp4
- Supplement 6_Animated surface coil MRI video of C. bigelovii.mp4
- Supplement 7_MRI scanning settings.pdf
- Supplement 8_Raw data and statistics of morphometric quantification.xlsx
- Supplement 9_Group-wise statistics of dermal tissues.xlsx
