# Supplementary material for: Morphology and Anatomy of Branch–Branch Junctions in Opuntia ficus-indica and Cylindropuntia bigelovii: A Comparative Study Supported by Mechanical Tissue Quantification
Source: Plants (Basel). 2021 Oct 27;10(11):2313. doi: 10.3390/plants10112313 (PMC8618873; doi:10.3390/plants10112313)
Supplement: Supplementary file 1 [file plants-10-02313-s001.zip › Supplement 10_Group-wise statistics of vascular bundles.xlsx]

## Sheet: Diameter
Diameter
Kruskal Wallis Test		not significant
		significant
		alpha = 0.05
Pairwise Wilcox test, method = "holm"
	OFI_Faser_young	OFI_Faser_old	CBI_Faser_U	CBI_Faser_V
OFI_Faser_young	XXXX	0.0136235	0.000646412	0.000646412
OFI_Faser_old		XXXX	0.000646412	0.000646412
CBI_Faser_U			XXXX	0.0411255
CBI_Faser_V				XXXX

## Sheet: Strength
Strength
Kruskal Wallis Test		not significant
		significant
		alpha = 0.05
Pairwise Wilcox test, method = "holm"
	OFI_Faser_young	OFI_Faser_old	CBI_Faser
OFI_Faser_young	XXXX	0.670659	2.21881e-06
OFI_Faser_old		XXXX	2.21881e-06
CBI_Faser			XXXX

## Sheet: Elastic Modulus
Elastic Modulus
Kruskal Wallis Test		not significant
		significant
		alpha = 0.05
Pairwise Wilcox test, method = "holm"
	OFI_Faser_young	OFI_Faser_old	CBI_Faser
OFI_Faser_young	XXXX	0.477575	2.21881e-06
OFI_Faser_old		XXXX	2.21881e-06
CBI_Faser			XXXX

## Sheet: DefAtBreak
Deformation At Break
Kruskal Wallis Test		not significant
		significant
		alpha = 0.05
Pairwise Wilcox test, method = "holm"
	OFI_Faser_young	OFI_Faser_old_S	OFI_Faser_old_T	CBI_Faser_U	CBI_Faser_V
OFI_Faser_young	XXXX	0.616462	0.123377	0.00107735	0.00107735
OFI_Faser_old_S		XXXX	0.123377	0.017316	0.021645
OFI_Faser_old_T			XXXX	0.017316	0.017316
CBI_Faser_U				XXXX	0.103896
CBI_Faser_V					XXXX

## Sheet: Fracture Energy
Fracture Energy
Kruskal Wallis Test		not significant
		significant
		alpha = 0.05
Pairwise Wilcox test, method = "holm"
	OFI_Faser_young	OFI_Faser_old	CBI_Faser
OFI_Faser_young	XXXX	0.977402	8.87523e-06
OFI_Faser_old		XXXX	2.81049e-05
CBI_Faser			XXXX
