# Supplementary material for: Morphology and Anatomy of Branch–Branch Junctions in Opuntia ficus-indica and Cylindropuntia bigelovii: A Comparative Study Supported by Mechanical Tissue Quantification
Source: Plants (Basel). 2021 Oct 27;10(11):2313. doi: 10.3390/plants10112313 (PMC8618873; doi:10.3390/plants10112313)
Supplement: Supplementary file 1 [file plants-10-02313-s001.zip › Supplement 9_Group-wise statistics of dermal tissues.xlsx]

## Sheet: Thickness
Thickness
Kruskal Wallis Test
			not significant
			significant
			alpha = 0.05
Pairwise Wilcox test, method = "holm"
	OFI_Epi_long	OFI_Epi_trans	OFI_Peri_long	OFI_Peri_trans	CBI_Epi
OFI_Epi_long	XXXX	1	0.0329092	0.0176772	0.000963495
OFI_Epi_trans		XXXX	0.0243515	0.00852788	0.0118942
OFI_Peri_long			XXXX	1	0.000358763
OFI_Peri_trans				XXXX	0.000414573
CBI_Epi					XXXX

## Sheet: Strength
Strength
Kruskal Wallis Test		not significant
		significant
		alpha = 0.05
Pairwise Wilcox test, method = "holm"
	OFI_Epi_long	OFI_Epi_trans	OFI_Peri_long_E	OFI_Peri_long_F	OFI_Peri_trans	CBI_Epi_M	CBI_Epi_N
OFI_Epi_long	XXXX	1	0.00204697	0.0155139	2.95841e-05	0.0323206	0.00603318
OFI_Epi_trans		XXXX	0.00204697	0.00323206	1.55316e-05	0.00603318	0.00204697
OFI_Peri_long_E			XXXX	0.287879	1	0.0238095	1
OFI_Peri_long_F				XXXX	0.195647	0.558442	1
OFI_Peri_trans					XXXX	0.00204697	0.623249
CBI_Epi_M						XXXX	0.038961
CBI_Epi_N							XXXX

## Sheet: Elastic Modulus
Elastic Modulus
Kruskal Wallis Test		not significant
		significant
		alpha= 0.05
Pairwise Wilcox test, method = "holm"
	OFI_Epi_long	OFI_Epi_trans	OFI_Peri_long	OFI_Peri_trans	CBI_Epi_M	CBI_Epi_N
OFI_Epi_long	XXXX	1	1.1094e-05	1.1094e-05	1	0.0808015
OFI_Epi_trans		XXXX	1.1094e-05	1.1094e-05	1	0.0163758
OFI_Peri_long			XXXX	1	0.00118509	0.0116354
OFI_Peri_trans				XXXX	0.00215471	0.0226244
CBI_Epi_M					XXXX	0.12987
CBI_Epi_N						XXXX

## Sheet: DefAtBreak
Deformation at Break
Kruskal Wallis Test		not significant
		significant
		alpha = 0.05
Pairwise Wilcox test, method = "holm"
	OFI_Epi_long	OFI_Epi_trans_C	OFI_Epi_trans_D	OFI_Peri_long	OFI_Peri_trans_G	OFI_Peri_trans_H	CBI_Epi
OFI_Epi_long	XXXX	0.898513	0.898513	1.55316e-05	0.269015	0.00204697	0.955756
OFI_Epi_trans_C		XXXX	0.269015	0.00204697	0.269015	0.0307046	1
OFI_Epi_trans_D			XXXX	0.00204697	0.454545	0.0307046	0.614738
OFI_Peri_long				XXXX	0.0307046	1	0.000177505
OFI_Peri_trans_G					XXXX	0.0519481	0.269015
OFI_Peri_trans_H						XXXX	0.00344753
CBI_Epi							XXXX

## Sheet: Fracture Energy
Fracture Energy
Kruskal Wallis Test		not significant
		significant
		alpha = 0.05
Pairwise Wilcox test, method = "holm"
	OFI_Epi_long	OFI_Epi_trans	OFI_Peri_long	OFI_Peri_trans	CBI_Epi
OFI_Epi_long	XXXX	0.815702	1.18336e-05	7.39602e-06	0.000218652
OFI_Epi_trans		XXXX	9.83671e-05	7.39602e-06	0.000218652
OFI_Peri_long			XXXX	0.815702	0.815702
OFI_Peri_trans				XXXX	0.815702
CBI_Epi					XXXX

## Sheet: Poisson
Poisson`s ratio
Kruskal Wallis Test		not significant
		significant
		alpha = 0.05
Pairwise Wilcox test, method = "holm"
	OFI_Epi_long	OFI_Epi_trans	OFI_Peri_long	OFI_Peri_trans_G	OFI_Peri_trans_H	CBI_Epi
OFI_Epi_long	XXXX	1	0.0904009	0.00474036	1	1.1094e-05
OFI_Epi_trans		XXXX	0.271048	0.0689507	1	2.07089e-05
OFI_Peri_long			XXXX	1	1	0.000932639
OFI_Peri_trans_G				XXXX	0.121212	1
OFI_Peri_trans_H					XXXX	0.00129283
CBI_Epi						XXXX
